# Supplementary material for: 1H NMR-Based Chemometrics to Gain Insights Into the Bran of Radiation-Induced Colored Wheat Mutant
Source: Front Nutr. 2022 Jan 4;8:806744. doi: 10.3389/fnut.2021.806744 (PMC8764193; doi:10.3389/fnut.2021.806744)
Supplement: Supplementary file 2 [file Data_Sheet_2.zip]

Archive with 1 entries (1 files):
- fnut.2021.806744_Choline sulfate_custom Chenomx compound library.xcpd
